# Supplementary material for: Integrated transcriptomic and metabolomic analysis reveals the effects of polyploidization on the lignin content and metabolic pathway in Eucalyptus
Source: Biotechnol Biofuels Bioprod. 2023 Jul 21;16:117. doi: 10.1186/s13068-023-02366-4 (PMC10360242; doi:10.1186/s13068-023-02366-4)
Supplement: Supplementary file 4 — Additional file 4: Table S1. Primer sequences of genes in qRT-PCR. [file 13068_2023_2366_MOESM4_ESM.xlsx]

## Sheet: Sheet2
Table S1 The primer sequences of genes in qRT-PCR
Genes ID		F-Primer	R-Primer
Eucgr.C02284.v2.0	4CL	CTGTCTCTGTCTCTCGATTCTC	GAGATGTTCTCGAAGCAGTAGG
Eucgr.G01350.v2.0	CAD	GATCAAGAATGACCTTGGCATG	GTATTGCTCGATGTCGGATTTG
Eucgr.I01134.v2.0	CCoAMT	GTCGTTCGACTTCATATTCGTG	AGATTAGATGCTCAGCTGATCC
Eucgr.B02316.v2.0	LAC	GAACCAAACGTGCCAAGGAC	TCCAGTGTAGTTGAACGGCC
Eucgr.F02714.v2.0	POD	CCTCCAACCATAACTCTTCCTC	CTTGAGGTCCTGCTTTACTGAG
Eucgr.G03121.v2.0	LBD15	ACAACAGCAAATTCAGTCCTTG	ATGAGAAGTGGGACTGATGATG
Eucgr.I02366.v2.0	NAC076	AAGAAGGTCGCCTCACAGA	CTTTCCAAAAGCCAGCAAT
Eucgr.K02297.v2.0	MYB52	AGGGAAGAGTTGTAGGTTGAGG	CGTGGATACGATGGGAAGC
Eucgr.B00731.v2.0	BEE3	GAACGACTTCACTGGATCAAAC	CACCTTTCGCTTTCTTTCTTCA
Eucgr.D02014.v2.0	MYB42	GGCAACGTGTGAAAGCTATATT	CTTTCTCTCTCTCAGCTCTAGC
EuGADPH	GADPH	GCCTTCCGTGTTCCTACTGTTG	ATCTCATCATAAGTTGCCGCCTTC
