# Supplementary material for: Integrated transcriptomic and metabolomic analysis reveals the effects of polyploidization on the lignin content and metabolic pathway in Eucalyptus
Source: Biotechnol Biofuels Bioprod. 2023 Jul 21;16:117. doi: 10.1186/s13068-023-02366-4 (PMC10360242; doi:10.1186/s13068-023-02366-4)
Supplement: Supplementary file 5 — Additional file 5: Table S2. Statistical analysis of each sample in the transcriptomic data. [file 13068_2023_2366_MOESM5_ESM.xlsx]

## Sheet: Sheet1
	Table 1 Statistical analysis of each sample in the transcriptomic data.
	Sample		Raw Data			Valid Data			Valid Ratio(reads)	Q20%	Q30%	GC content%
			Read	Base		Read	Base
	EU17_JL_1		43060608	6.46G		39971842	6.00G		92.83	99.89	97.39	52.5
	EU17_JL_2		34607278	5.19G		32331426	4.85G		93.42	99.89	97.1	52.5
	EU17_JL_3		45335936	6.80G		42098090	6.31G		92.86	99.89	97.11	52.5
	EU17_S1_1		48693430	7.30G		44726300	6.71G		91.85	99.9	97.97	52
	EU17_S1_2		39399622	5.91G		36336102	5.45G		92.22	99.89	97.95	52
	EU17_S1_3		41893944	6.28G		38281434	5.74G		91.38	99.9	97.95	52
	EU17_S2_1		46315776	6.95G		42931008	6.44G		92.69	99.95	98.26	52
	EU17_S2_2		54464548	8.17G		50072752	7.51G		91.94	99.89	97.97	52
	EU17_S2_3		53573512	8.04G		49575080	7.44G		92.54	99.89	97.88	52
	EU18_JL_1		55350536	8.30G		51243176	7.69G		92.58	99.9	97.29	53
	EU18_JL_2		54029190	8.10G		50249914	7.54G		93.01	99.89	97.27	53
	EU18_JL_3		52620308	7.89G		48891838	7.33G		92.91	99.89	97.24	53
	EU18_S1_1		53941644	8.09G		48910772	7.34G		90.67	99.9	97.57	52.5
	EU18_S1_2		51384098	7.71G		46604458	6.99G		90.7	99.9	97.57	52
	EU18_S1_3		52431772	7.86G		46357908	6.95G		88.42	99.91	97.54	52
	EU18_S2_1		53377730	8.01G		47447930	7.12G		88.89	99.93	97.53	52
	EU18_S2_2		35879974	5.38G		33133304	4.97G		92.34	99.9	97.37	52.5
	EU18_S2_3		34904730	5.24G		32342186	4.85G		92.66	99.89	97.35	52.5
