# Supplementary material for: Integrated transcriptomic and metabolomic analysis reveals the effects of polyploidization on the lignin content and metabolic pathway in Eucalyptus
Source: Biotechnol Biofuels Bioprod. 2023 Jul 21;16:117. doi: 10.1186/s13068-023-02366-4 (PMC10360242; doi:10.1186/s13068-023-02366-4)
Supplement: Supplementary file 6 — Additional file 6: Table S3. Correlation of lignin-related genes, metabolites and lignin content. [file 13068_2023_2366_MOESM6_ESM.xlsx]

## Sheet: Table S2
Table S2 The correlation of lignin-related structural genes, metabolites and lignin content
Data1	Data2	rho	p value	relation
Eucgr.A01282.v2.0	Coniferyl alcohol	0.781863	0.00266143	positive
Eucgr.A01282.v2.0	Sinapinaldehyde	0.845793	0.000526942	positive
Eucgr.A01282.v2.0	Lignin content	0.861553	0.000316035	positive
Eucgr.A01282.v2.0	Coniferaldehyde	0.903262	5.66095e-05	positive
Eucgr.A01282.v2.0	p-Coumaryl alcohol	0.907285	4.60973e-05	positive
Eucgr.A01282.v2.0	L-Phenylalanine	-0.956471	1.14389e-06	negtive
Eucgr.A01282.v2.0	Cinnamic acid	-0.959797	7.73079e-07	negtive
Eucgr.A01282.v2.0	Caffeic aldehyde	-0.973573	9.71043e-08	negtive
Eucgr.A01397.v2.0	Sinapyl alcohol	0.711072	0.00952323	positive
Eucgr.A01397.v2.0	Lignin content	0.73363	0.00661439	positive
Eucgr.A01397.v2.0	Coniferyl alcohol	0.843083	0.000572136	positive
Eucgr.A01397.v2.0	Coniferaldehyde	0.888432	0.000112572	positive
Eucgr.A01397.v2.0	Sinapinaldehyde	0.901709	6.11382e-05	positive
Eucgr.A01397.v2.0	Cinnamic acid	-0.906891	4.70526e-05	negtive
Eucgr.A01397.v2.0	p-Coumaryl alcohol	0.911686	3.6424e-05	positive
Eucgr.A01397.v2.0	L-Phenylalanine	-0.930631	1.12511e-05	negtive
Eucgr.A01397.v2.0	Caffeic aldehyde	-0.950482	2.15726e-06	negtive
Eucgr.A02185.v2.0	p-Coumaric acid	-0.657984	0.0200218	negtive
Eucgr.A02185.v2.0	Lignin content	-0.678318	0.0153181	negtive
Eucgr.A02185.v2.0	Caffeic acid	-0.711282	0.00949238	negtive
Eucgr.A02185.v2.0	Caffeic aldehyde	0.810016	0.00140324	positive
Eucgr.A02185.v2.0	Coniferyl alcohol	-0.843596	0.000563362	negtive
Eucgr.A02185.v2.0	Cinnamic acid	0.855874	0.000382549	positive
Eucgr.A02185.v2.0	p-Coumaryl alcohol	-0.856647	0.0003729	negtive
Eucgr.A02185.v2.0	L-Phenylalanine	0.864008	0.000290238	positive
Eucgr.A02185.v2.0	Coniferaldehyde	-0.868248	0.000249583	negtive
Eucgr.A02185.v2.0	Sinapyl alcohol	-0.901577	6.15372e-05	negtive
Eucgr.A02185.v2.0	Sinapinaldehyde	-0.944227	3.86869e-06	negtive
Eucgr.A02190.v2.0	p-Coumaryl alcohol	0.683991	0.0141654	positive
Eucgr.A02190.v2.0	Lignin content	0.731299	0.00687912	positive
Eucgr.A02190.v2.0	Sinapinaldehyde	0.742861	0.00564036	positive
Eucgr.A02190.v2.0	Coniferyl alcohol	0.750597	0.00491093	positive
Eucgr.A02190.v2.0	Coniferaldehyde	0.768549	0.0034933	positive
Eucgr.A02190.v2.0	Cinnamic acid	-0.799054	0.00182126	negtive
Eucgr.A02190.v2.0	Caffeic aldehyde	-0.804979	0.00158495	negtive
Eucgr.A02190.v2.0	L-Phenylalanine	-0.819138	0.00111526	negtive
Eucgr.B02316.v2.0	Coniferyl alcohol	0.679228	0.0151287	positive
Eucgr.B02316.v2.0	Sinapinaldehyde	0.756843	0.00437595	positive
Eucgr.B02316.v2.0	p-Coumaryl alcohol	0.838439	0.000656548	positive
Eucgr.B02316.v2.0	Coniferaldehyde	0.845101	0.000538203	positive
Eucgr.B02316.v2.0	Lignin content	0.901458	6.18948e-05	positive
Eucgr.B02316.v2.0	L-Phenylalanine	-0.913101	3.36802e-05	negtive
Eucgr.B02316.v2.0	Caffeic aldehyde	-0.916486	2.77733e-05	negtive
Eucgr.B02316.v2.0	Cinnamic acid	-0.938725	6.13454e-06	negtive
Eucgr.C00065.v2.0	Sinapyl alcohol	0.815193	0.00123357	positive
Eucgr.C00065.v2.0	p-Coumaric acid	0.833619	0.000754013	positive
Eucgr.C00065.v2.0	Caffeic acid	0.860345	0.000329365	positive
Eucgr.C02284.v2.0	Coniferyl alcohol	0.69291	0.0124843	positive
Eucgr.C02284.v2.0	Sinapinaldehyde	0.726088	0.00749965	positive
Eucgr.C02284.v2.0	Cinnamic acid	-0.727717	0.00730135	negtive
Eucgr.C02284.v2.0	p-Coumaryl alcohol	0.778887	0.00283265	positive
Eucgr.C02284.v2.0	Caffeic aldehyde	-0.84208	0.000589619	negtive
Eucgr.C02284.v2.0	L-Phenylalanine	-0.846111	0.000521828	negtive
Eucgr.C02284.v2.0	Coniferaldehyde	0.859769	0.000335864	positive
Eucgr.C02284.v2.0	Lignin content	0.895596	8.1795e-05	positive
Eucgr.D01322.v2.0	Coniferin	-0.599516	0.0393632	negtive
Eucgr.D01322.v2.0	p-Coumaric acid	0.612042	0.034412	positive
Eucgr.E00186.v2.0	Cinnamic acid	0.607023	0.0363391	positive
Eucgr.E00186.v2.0	p-Coumaric acid	-0.72333	0.00784454	negtive
Eucgr.E03874.v2.0	Caffeic acid	-0.64159	0.0245202	negtive
Eucgr.E03874.v2.0	Coniferaldehyde	-0.731321	0.00687659	negtive
Eucgr.E03874.v2.0	Coniferyl alcohol	-0.740762	0.00585163	negtive
Eucgr.E03874.v2.0	Caffeic aldehyde	0.759544	0.00415878	positive
Eucgr.E03874.v2.0	L-Phenylalanine	0.776732	0.00296176	positive
Eucgr.E03874.v2.0	p-Coumaryl alcohol	-0.777594	0.00290959	negtive
Eucgr.E03874.v2.0	p-Coumaric acid	-0.78495	0.00249228	negtive
Eucgr.E03874.v2.0	Cinnamic acid	0.818679	0.00112857	positive
Eucgr.E03874.v2.0	Sinapyl alcohol	-0.826776	0.00091119	negtive
Eucgr.E03874.v2.0	Sinapinaldehyde	-0.833166	0.000763709	negtive
Eucgr.E03875.v2.0	Caffeic acid	-0.662272	0.0189522	negtive
Eucgr.E03875.v2.0	Coniferaldehyde	-0.729317	0.00711038	negtive
Eucgr.E03875.v2.0	Coniferyl alcohol	-0.740477	0.00588087	negtive
Eucgr.E03875.v2.0	Caffeic aldehyde	0.758298	0.00425791	positive
Eucgr.E03875.v2.0	L-Phenylalanine	0.773714	0.00315008	positive
Eucgr.E03875.v2.0	p-Coumaryl alcohol	-0.773985	0.00313278	negtive
Eucgr.E03875.v2.0	p-Coumaric acid	-0.794733	0.00200995	negtive
Eucgr.E03875.v2.0	Cinnamic acid	0.809292	0.00142833	positive
Eucgr.E03875.v2.0	Sinapinaldehyde	-0.838041	0.000664195	negtive
Eucgr.E03875.v2.0	Sinapyl alcohol	-0.843666	0.000562177	negtive
Eucgr.F02714.v2.0	Coniferyl alcohol	0.658072	0.0199995	positive
Eucgr.F02714.v2.0	Sinapinaldehyde	0.751654	0.00481712	positive
Eucgr.F02714.v2.0	Cinnamic acid	-0.783666	0.00256161	negtive
Eucgr.F02714.v2.0	p-Coumaryl alcohol	0.788768	0.00229457	positive
Eucgr.F02714.v2.0	Caffeic aldehyde	-0.820405	0.0010792	negtive
Eucgr.F02714.v2.0	L-Phenylalanine	-0.850512	0.000454883	negtive
Eucgr.F02714.v2.0	Coniferaldehyde	0.890394	0.000103368	positive
Eucgr.F02714.v2.0	Lignin content	0.972943	1.09131e-07	positive
Eucgr.F04195.v2.0	Sinapyl alcohol	-0.674302	0.0161749	negtive
Eucgr.F04195.v2.0	Caffeic acid	-0.829951	0.000835398	negtive
Eucgr.G01350.v2.0	Sinapinaldehyde	0.57684	0.0495808	positive
Eucgr.G01350.v2.0	Cinnamic acid	-0.654869	0.0208259	negtive
Eucgr.G01350.v2.0	p-Coumaryl alcohol	0.663831	0.0185741	positive
Eucgr.G01350.v2.0	Caffeic aldehyde	-0.71027	0.0096417	negtive
Eucgr.G01350.v2.0	L-Phenylalanine	-0.731868	0.00681381	negtive
Eucgr.G01350.v2.0	Coniferaldehyde	0.746805	0.00525902	positive
Eucgr.G01350.v2.0	Lignin content	0.866633	0.000264506	positive
Eucgr.G02848.v2.0	L-Phenylalanine	-0.62161	0.0309427	negtive
Eucgr.G02848.v2.0	Coniferaldehyde	0.632007	0.0274663	positive
Eucgr.G02848.v2.0	Caffeic aldehyde	-0.651183	0.0218076	negtive
Eucgr.G02848.v2.0	Lignin content	0.734009	0.00657208	positive
Eucgr.G03028.v2.0	Coniferaldehyde	0.653226	0.0212594	positive
Eucgr.G03028.v2.0	p-Coumaryl alcohol	0.687286	0.0135261	positive
Eucgr.G03028.v2.0	Lignin content	0.718695	0.00845084	positive
Eucgr.G03028.v2.0	L-Phenylalanine	-0.733705	0.00660592	negtive
Eucgr.G03028.v2.0	Caffeic aldehyde	-0.799388	0.00180727	negtive
Eucgr.G03028.v2.0	Cinnamic acid	-0.813626	0.00128317	negtive
Eucgr.G03166.v2.0	L-Phenylalanine	0.580486	0.0478246	positive
Eucgr.G03166.v2.0	p-Coumaryl alcohol	-0.60032	0.0390309	negtive
Eucgr.G03166.v2.0	Caffeic aldehyde	0.650294	0.0220493	positive
Eucgr.G03166.v2.0	p-Coumaric acid	-0.667506	0.0177042	negtive
Eucgr.G03166.v2.0	Cinnamic acid	0.703256	0.0107249	positive
Eucgr.G03199.v2.0	p-Coumaric acid	0.792052	0.00213433	positive
Eucgr.G03199.v2.0	Sinapyl alcohol	0.799416	0.00180609	positive
Eucgr.G03199.v2.0	Caffeic acid	0.817074	0.00117603	positive
Eucgr.I01134.v2.0	Coniferyl alcohol	0.79243	0.00211645	positive
Eucgr.I01134.v2.0	Sinapinaldehyde	0.796054	0.00195078	positive
Eucgr.I01134.v2.0	p-Coumaryl alcohol	0.85184	0.000436054	positive
Eucgr.I01134.v2.0	Cinnamic acid	-0.876826	0.000180941	negtive
Eucgr.I01134.v2.0	Caffeic aldehyde	-0.886414	0.000122698	negtive
Eucgr.I01134.v2.0	Coniferaldehyde	0.904289	5.37648e-05	positive
Eucgr.I01134.v2.0	L-Phenylalanine	-0.920952	2.12619e-05	negtive
Eucgr.I01134.v2.0	Lignin content	0.927616	1.38465e-05	positive
Eucgr.J01079.v2.0	Coniferyl alcohol	0.681649	0.0146333	positive
Eucgr.J01079.v2.0	Sinapinaldehyde	0.705473	0.0103731	positive
Eucgr.J01079.v2.0	Cinnamic acid	-0.760967	0.0040477	negtive
Eucgr.J01079.v2.0	p-Coumaryl alcohol	0.78986	0.00224031	positive
Eucgr.J01079.v2.0	Coniferaldehyde	0.835712	0.000710399	positive
Eucgr.J01079.v2.0	L-Phenylalanine	-0.846951	0.000508487	negtive
Eucgr.J01079.v2.0	Caffeic aldehyde	-0.854546	0.000399567	negtive
Eucgr.J01079.v2.0	Lignin content	0.862045	0.000310729	positive
