# Supplementary material for: Integrated transcriptomic and metabolomic analysis reveals the effects of polyploidization on the lignin content and metabolic pathway in Eucalyptus
Source: Biotechnol Biofuels Bioprod. 2023 Jul 21;16:117. doi: 10.1186/s13068-023-02366-4 (PMC10360242; doi:10.1186/s13068-023-02366-4)
Supplement: Supplementary file 7 — Additional file 7: Table S4. Degree of transcription factors in the co-expression network. [file 13068_2023_2366_MOESM7_ESM.xlsx]

## Sheet: sheet1
Table S2 The degree of transcription factors in the coexpression network
Degree	Gene_id	Symbol_id	TF family	EU17_JL	EU17_S1	EU17_S2	EU18_JL	EU18_S1	EU18_S2
11	Eucgr.F02704.v2.0	HSL1	B3	9.60789	63.8023	95.3228	7.82671	41.1417	131.437
11	Eucgr.F01617.v2.0	BBX21	DBB	0.592797	4.29625	9.89184	0.503035	8.24164	19.7232
11	Eucgr.B03044.v2.0	AT1G25550/HHO3	G2-like	0.0501263	2.05382	3.53985	0.068407	2.66987	7.08423
11	Eucgr.E01415.v2.0	JLO	LBD	1.02669	2.95873	6.76833	0.351174	4.98249	10.4889
11	Eucgr.K02297.v2.0	MYB52	MYB	0.670716	22.937	51.329	0.51026	33.6619	81.0357
11	Eucgr.F04277.v2.0	MYB52	MYB	0.0001	1.72564	4.60427	0.0160437	2.71937	6.4283
11	Eucgr.K01472.v2.0	NAC046	NAC	3.66314	11.478	16.0324	3.49792	12.5048	24.058
10	Eucgr.F02725.v2.0	DOF2.4	Dof	3.44882	7.65202	8.07656	4.1083	9.89066	16.4223
10	Eucgr.A01051.v2.0	PAT1	GRAS	2.23405	5.03344	5.98989	2.07345	6.87934	12.9817
9	Eucgr.B00731.v2.0	BEE3	bHLH	0.368177	23.3277	53.2943	0.0527357	18.4991	80.5676
9	Eucgr.C03431.v2.0	HSFA9	HSF	0.178078	1.89118	2.60064	0.301488	3.66671	6.06479
9	Eucgr.G03121.v2.0	LBD15	LBD	2.85956	10.8728	43.8119	1.04839	21.4137	52.0973
9	Eucgr.E01414.v2.0	JLO	LBD	3.51248	8.26979	16.489	1.67717	12.7638	19.856
9	Eucgr.F02956.v2.0	AGL12	MIKC_MADS	0.0001	5.1283	3.71928	0.044422	4.50003	14.1645
9	Eucgr.K01195.v2.0	SHP1	MIKC_MADS	0.374429	1.43858	2.44705	0.885575	1.95337	5.54028
9	Eucgr.I02366.v2.0	NAC076/VND2	NAC	5.33893	38.4117	54.3195	5.2971	30.8834	105.327
8	Eucgr.D02014.v2.0	MYB42	MYB	3.21201	107.724	98.7013	2.63055	136.274	223.175
8	Eucgr.F03522.v2.0	WRKY20	WRKY	3.65595	5.01972	9.07866	3.48256	5.61226	17.919
8	Eucgr.I00022.v2.0	HB21	ZF-HD	0.794342	1.81689	5.44543	0.374595	4.40592	7.20285
7	Eucgr.F00115.v2.0	LBD39	LBD	1.97787	7.64325	31.4047	0.63118	18.3843	34.9764
7	Eucgr.F02206.v2.0	HAT9	HD-ZIP	0.039344	3.36188	13.0558	0.0001	7.87141	14.9207
7	Eucgr.G02427.v2.0	SEP1	MIKC_MADS	0.093339	0.521058	1.32728	0.138116	0.750366	3.63409
6	Eucgr.G02745.v2.0	AT2G28200	C2H2	0.250272	11.5228	14.8264	0.0999737	17.3262	20.3001
6	Eucgr.J00491.v2.0	TGA9	bZIP	0.612127	2.54421	11.1338	0.510461	3.18061	19.0618
5	Eucgr.B00572.v2.0	AT1G26610	C2H2	0.364607	0.99371	3.16656	0.477975	1.50421	3.36544
4	Eucgr.E01053.v2.0	NST3/SND1/NAC012/NAC012	NAC	0.139557	61.5164	39.9814	0.409518	64.5361	87.162
3	Eucgr.I01289.v2.0	bZIP44	bZIP	59.39	113.78	106.127	69.7743	129.527	178.325
3	Eucgr.H01993.v2.0	HHO2/AT1G68670	G2-like	7.16049	40.8847	20.6897	4.6645	40.0513	60.6464
3	Eucgr.C00958.v2.0	NAC075	NAC	3.46749	9.95597	16.8944	3.03712	5.32363	14.1439
3	Eucgr.F02615.v2.0	VND7	NAC	2.09089	4.02764	2.95324	1.18162	3.9382	6.12202
3	Eucgr.B03931.v2.0	FRU	bHLH	0.0243823	1.40541	2.72262	0.020324	3.16101	3.11005
3	Eucgr.J00664.v2.0	AT5G19490	NF-YC	5.53744	3.83994	2.52074	4.63614	1.89845	2.1474
3	Eucgr.B03372.v2.0	ZFP5	C2H2	0.0508617	3.43221	2.35238	0.028695	4.03507	4.90259
2	Eucgr.I00012.v2.0	MYB4	MYB	8.06857	20.8445	25.8735	8.15351	66.1713	70.7544
2	Eucgr.K02229.v2.0	BEE1	bHLH	3.10038	9.13202	18.9168	3.29111	17.1699	15.066
2	Eucgr.I00305.v2.0	WRKY13	WRKY	2.31919	6.55053	18.0542	1.81621	11.3538	14.4423
2	Eucgr.A02887.v2.0	NAC007	NAC	0.924993	22.4641	13.7612	0.912994	11.1826	29.5284
2	Eucgr.A02201.v2.0	AT5G05090	G2-like	4.96379	5.93565	9.97415	8.62737	13.0811	17.3098
2	Eucgr.D02027.v2.0	NAC007	NAC	3.89101	4.04175	7.66107	1.95625	7.27501	7.90039
2	Eucgr.E00978.v2.0	AT4G25610	C2H2	0.321829	2.18406	2.27074	0.512361	3.44663	2.85181
1	Eucgr.I01942.v2.0	HB28	ZF-HD	0.259566	21.7861	93.2089	0.0001	29.0921	61.307
1	Eucgr.F02796.v2.0	AT1G68200	C3H	0.370138	16.3064	37.5987	0.362841	10.2652	24.4165
1	Eucgr.H02293.v2.0	LBD38	LBD	84.8335	38.6394	29.8538	64.279	46.5211	19.6288
1	Eucgr.I00191.v2.0	XND1	NAC	0.120884	4.55475	18.8225	0.231401	8.54048	12.7282
1	Eucgr.C00826.v2.0	TT2	MYB	34.3737	39.82	5.38415	62.8476	33.8278	8.43023
1	Eucgr.K00961.v2.0	ERF53	ERF	0.191236	2.38038	1.05745	0.243489	4.67328	5.29196
1	Eucgr.C03449.v2.0	HSFA2	HSF	0.0445057	0.562516	0.40977	0.131053	1.22849	1.1822
	The red section indicates transcription factors with higher connected degrees, which were used for subsequent analysis in this study
